# Supplementary material for: In Vivo Quantification Reveals Extensive Natural Variation in Mitochondrial Form and Function in Caenorhabditis briggsae
Source: PLoS One. 2012 Aug 28;7(8):e43837. doi: 10.1371/journal.pone.0043837 (PMC3429487; doi:10.1371/journal.pone.0043837)
Supplement: Table S1 — Effect of phylogenetic clade (df = 2) and strain nested within clade (df = 7) for mitochondrial form and function traits. The F-ratio and degrees of freedom for nested analyses of variance for each trait are shown with *, **, and *** denoting p<0.05, 0.01, 0.001, respectively. Subscripts N and F indicate whether the measure refers to Non-functional or Functional mitochondria. Subscript P denotes that the measure refers to the entire mitochondrial population, rather than individual mitochondria. Subscript V denotes measures of average individual variance in that trait. (XLSX) [file pone.0043837.s001.xlsx]

## Sheet: Sheet1
Label	Trait	Source	F
AN	Area of individual non-functional mitochondria	Clade	4.593**
		Isolate(Clade)	1.706
ANP	Area of the non-functional mitochondrial population	Clade	3.365*
		Isolate(Clade)	1.624
AFP	Area of the functional population	Clade	8.678***
		Isolate(Clade)	3.639***
ARN	Aspect ratio of non-functional mitochondria	Clade	7.135***
		Isolate(Clade)	4.644***
CN	Circularity of individual non-functional mitochondria	Clade	8.125***
		Isolate(Clade)	2.218*
CNV	Variance in circularity of non-functional mitochondria	Clade	3.574*
		Isolate(Clade)	1.549
ΔΨM Max	Mitochondrial membrane potential	Clade	187.4***
		Isolate(Clade)	43.02***
NF/N	The ratio of functional to non-functional mitochondria	Clade	2.226
		Isolate(Clade)	3.748***
ROS Max	Reactive Oxygen Species (Average of max relative MitoSOX Red fluorescence)	Clade	18.48***
		Isolate(Clade)	10.21***
