# Supplementary material for: In Vivo Quantification Reveals Extensive Natural Variation in Mitochondrial Form and Function in Caenorhabditis briggsae
Source: PLoS One. 2012 Aug 28;7(8):e43837. doi: 10.1371/journal.pone.0043837 (PMC3429487; doi:10.1371/journal.pone.0043837)
Supplement: Table S2 — Results of classification tree analysis. ROS and ΔΨM traits reflect average maximum fluorescence values. Misclassification rate and R2 are the mean values from five separate runs of the classification tree using identical parameters (see text). (Top) The three phylogenetic clades of C. briggsae (Fig. 1) were used as grouping variables during tree construction. (Bottom) Four categories based on isolate-specific nad5Δ heteroplasmy level (Fig. 1) were used as grouping variables. (XLSX) [file pone.0043837.s002.xlsx]

## Sheet: Sheet1
Misclassification rate	0.3427
R2	0.2055
Traits Used	ΔΨM
Misclassification rate	0.3305
R2	0.4518
Traits Used	ROS, ΔΨM, AN, ANP, AFP, ARN, CN, CNV, NF/N
