# Supplementary material for: In Vivo Quantification Reveals Extensive Natural Variation in Mitochondrial Form and Function in Caenorhabditis briggsae
Source: PLoS One. 2012 Aug 28;7(8):e43837. doi: 10.1371/journal.pone.0043837 (PMC3429487; doi:10.1371/journal.pone.0043837)
Supplement: Table S3 — Assigned labels of all mitochondrial traits measured for C. briggsae natural isolates. The test statistic and adjusted r2 values for the best fit regression of each phenotype to nad5Δ frequency are given for each trait. Bold font identifies the nine traits retained in the classification tree analysis when using categories based on isolate-specific nad5Δ % (see Table S3). Italicized values indicate that a linear regression provided the best fit to nad5Δ%, while standard text denotes a quadratic relationship to nad5Δ %. *, **, and *** denote p<0.05, 0.01, 0.001, respectively. Subscripts N, F, and T indicate whether the measure refers to Non-functional, Functional, or Total mitochondria. Subscript P and V denote that the measure refers to the entire mitochondrial population (not individual mitochondria), or the average individual variance in that trait, respectively. (XLSX) [file pone.0043837.s003.xlsx]

## Sheet: Sheet1
Label	Trait	Regression	Equation
		r2
Measures of Mitochondrial Physiology
ΔΨM Mean	Membrane potential	1.825	ΔΨM mean = 907.9 - 13.12*nad5Δ + 0.362*( nad5Δ -13.96)2
		0.02
ΔΨM Max		9.423***	ΔΨM max = 2240 – 38.24*nad5Δ + 2.019*(nad5Δ-13.96)2
		0.09
ROS Mean	Reactive Oxygen Species	9.629***	ROS mean = 282.8 - 6.289*nad5Δ + 0.330*(nad5Δ-14.08)2
		0.09
ROS Max		13.43***	ROS max = 1409 - 34.62*nad5Δ + 2.293*(nad5Δ-14.08)2
		0.12
Measures of the Mitochondrial Population
AFP	Area of mitochondrial population	4.096*	AFP = 2766- 41.44*nad5Δ + 2.170*(nad5Δ-14.27)2
		0.047
ANP		2.299	ANP = 3306- 10.77*nad5Δ
		0.014
ATP		1.689	ATP = 6083- 46.25*nad5Δ + 1.870*(nad5Δ-14.27)2
		0.02
AFP/NP	Ratio of functional to non-functional mitochondrial area	5.049**	AFP/NP = 0.974 - 0.009*nad5Δ + 9.431E-4*(nad5Δ-14.27)2
		0.057
AFP/TP	% functional area	4.447*	AFP/TP = 0.421 - 0.003*nad5Δ + 1.928E-4*(nad5Δ-14.27)2
		0.051
NF	Number of mitochondria	5.671**	NF = 63.50 - 0.890*nad5Δ + 0.047*(nad5Δ-14.27)2
		0.064
NN		1.416	NN = 60.86 + 0.201*nad5Δ - 0.015*(nad5Δ-14.27)2
		0.017
NT		1.28	NT = 124.4 - 0.689*nad5Δ + 0.032*(nad5Δ-14.27)2
		0.015
NF/N	Ratio of functional to non-functional mitochondria	5.545**	NF/N = 1.183 - 0.013*nad5Δ + 0.001*(nad5Δ-14.27)2
		0.062
NF/T	% functional mitochondria	8.445***	NF/T = 0.492 - 0.005*nad5Δ + 2.457E-4*(nad5Δ-14.27)2
		0.092
Measures of Individual Mitochondrial Shape
AF	Area of individual mitochondria	0.006	AF = 40.70 + 0.014*nad5Δ – 5.115E-4*(nad5Δ-14.27)2
		7.2e-05
AN		1.931	AN = 56.90 - 0.342*nad5Δ + 0.012*(nad5Δ-14.27)2
		0.02
ARF	Aspect ratio	1.489	ARF = 1.689 + 1.005E-3*nad5Δ - 1.093E-4*(nad5Δ-14.27)2
		0.018
ARN		7.174***	ARN = 1.824 - 0.003*nad5Δ + 2.864E-4*(nad5Δ-14.27)2
		0.079
ARFV	Aspect ratio variance	1.552	ARFV = 0.732 - 0.006*nad5Δ
		0.009
ARNV		1.216	ARNV = 1.086 - 0.009*nad5Δ + 9.472E-4*(nad5Δ-14.46)2
		0.015
CF	Circularity	2.387	CF = 0.872 - 5.033E-5*nad5Δ - 2.916E-5*(nad5Δ-14.27)2
		0.028
CN		4.314*	CN = 0.827 + 9.483E-4*nad5Δ - 4.894E-5*(nad5Δ-14.27)2
		0.049
CFV	Circularity variance	0.888	CFV = 0.038 + 1.829E-4*nad5Δ - 1.096E-5*(nad5Δ-14.01)2
		0.011
CNV		5.208**	CNV = 0.050 – 3.02E-5*nad5Δ + 2.874E-5*(nad5Δ-14.46)2
		0.06
