# Supplementary material for: In Vivo Quantification Reveals Extensive Natural Variation in Mitochondrial Form and Function in Caenorhabditis briggsae
Source: PLoS One. 2012 Aug 28;7(8):e43837. doi: 10.1371/journal.pone.0043837 (PMC3429487; doi:10.1371/journal.pone.0043837)
Supplement: Table S4 — Comparison of mitonuclear hybrid strains to parent strains. The difference between the means of each pair of mitonuclear hybrids and their parental isolates are shown. Bolded traits exhibit significant differences among hybrid and parent strains. *, **, and *** denote p<0.05, 0.01, and 0.001 respectively (Tukey HSD, α = 0.05). AF = AF16, PB = PB800, HK = HK105. (XLSX) [file pone.0043837.s004.xlsx]

## Sheet: Sheet1
Hybrid and Mitochondrial Parent	Difference	Trait	Difference	Hybrid and Nuclear Parent
AF-PB and PB	207.7	ROS Max	612.1	AF-PB and AF
	1333*	ΔΨM Max	3543***
	1.34	Area of non-functional mitochondria	5.791
	-1113	Area of the non-functional mitochondrial population	-450.2
	-1894	Area of the functional mitochondrial population	653.5
	-0.008	Aspect Ratio of non-functional mitochondria	0.06
	-0.015	Circularity of non-functional mitochondria	-0.032
	0.141**	Variance in circularity of non-functional mitochondria	0.142**
	0.512	The ratio of functional to non-functional mitochondria	0.768
AF-HK and HK	-619.3	ROS Max	2387***	AF-HK and AF
	639.6	ΔΨM Max	2601***
	-4.538	Area of non-functional mitochondria	-0.646
	0.076	Area of the non-functional mitochondrial population	-503.6
	-1683	Area of the functional mitochondrial population	818.9
	-0.144	Aspect Ratio of non-functional mitochondria	0.139
	0.000795	Circularity of non-functional mitochondria	-0.032
	-0.015	Variance in circularity of non-functional mitochondriaV	0.001
	-1.177	The ratio of functional to non-functional mitochondria	0.146
